# Supplementary material for: Cytomegalovirus drives Vδ1+ γδ T cell expansion and clonality in common variable immunodeficiency
Source: Nat Commun. 2024 May 20;15:4286. doi: 10.1038/s41467-024-48527-3 (PMC11106253; doi:10.1038/s41467-024-48527-3)
Supplement: Supplementary file 4 — Source Data [file 41467_2024_48527_MOESM4_ESM.xlsx]

## Sheet: Figure 1
Fig. 1 Panel A
Healthy	CVID
33	229
90	146
23	31
7	7
75	46
70	132
35	112
17	32
43	172
79	160
38	44
34	20
128	41
66	39
2	28
28	654
17	125
15
8
131
48
15
54
43
Fig. 1 Panel B
	Vδ1	Vδ2	Vδ1−Vδ2−
Healthy	1.9	1.9	1.8
	0.1	4.3	0.02
	0.2	5	0.1
	0.6	0.8	0.2
	1.1	0.3	0.3
	0.1	1.4	0.08
	0.3	6.1	0.1
	2.9	0.2	1.4
	0.3	18	1.8
	0.1	2.9	0.4
	0.8	3.72	0.1
	1.36	9.16	0.3
	0.22	13.1	0.1
	0.49	2.67	0.09
	0.27	2.99	0.1
	0.39	3.08	0.2
	4.2	1.8	0.5
	1.1	1.3	0.03
	0.5	18	0.08
	0.4	3.7	0.1
	1.2	7.2	0.6
	0.7	1.6	0.07
	0.5	7.6	0.2
	0.1	9.2
	0.4	1.3	0.1
	0.08	2.9	0.03
	0.06	1	0.1
	0.03	0.8	0.1
	0.09	1.1	0.1
	0.4	11	0.06
	0.4	6	2.1
	0.7	4	0.3
	1.9	1	0.02
	0.4	6.1	0.4
	0.5	4	0.4
	0.4	6	0.6
	0.6	8.6	0.3
	0.5	8.9	0.1
	0.3	0.7
	0.4	1	0.04
	1.6	3.5	0.04
	0.3	1.5	0.1
	0.02	1.5	0.4
	0.7	1.9	5.9
	0.5	1.3	0.04
	1.8	0.5	0.1
	1.3	6.7	0.3
CVID	0.7	1	0.9
	0.7	0.4	0.09
	2.9	0.2	0.07
	0.4	0.06
	0.2	5.4	0.1
	1.4	0.6	5.5
	0.6	0.5	0.07
	1.9	0.6	0.3
	0.8	6.4	0.3
	0.9	4.8	0.3
	0.5	28	0.1
	2.3	5.1	1.2
	31	0.01	2.3
	3.6	1.3	0.3
	0.4	3.3	0.05
	0.02	3.6	0.01
	4.1	11	1.1
	1.1	0.1	1.3
	0.6	2.5	0.1
	16	0.01	2
	6	0.0024	0.1
	0.5	0.5	0.5
	13	0.5	11
Fig. 1 Panel C
Healthy	CVID
1	0.641026
0.0268041	1.55556
0.0361702	17.6923
0.74	7.5641
3.61111	0.0446809
0.0829545	9.01961
0.0414894	1.35
13.3333	3.28571
0.0157303	0.129412
0.0352941	0.202532
0.216182	0.0173469
0.148633	0.448276
0.0168724	2325
0.183824	2.72
0.0883162	0.111364
0.128297	0.00707071
2.40741	0.367647
0.865385	8.43137
0.0291667	0.230769
0.106818	1500
0.177215	42.1739
0.411765	1
0.0714286	23.6364
0.0102041
0.323944
0.0634409
0.0597701
0.0373494
0.0823529
0.0431579
0.0619718
0.160494
0.0758242
0.075
0.123457
0.0695652
0.0775281
0.0365591
0.491803
0.426471
0.460317
0.189474
0.0119565
0.394366
0.380282
2.8
0.185185
Fig. 1 Panel D
	Vδ1	Vδ2
Healthy	9.9	0.4
	8.7	15
	23	11
	33	6.5
	12	13
	66	36
	6.98	11
	12.5	4.8
	20.2	20
	39.5	2.1
	9.14	5.1
	24.2	15
	2.63	11
	2.94	6.8
	23	9
	34
	25	11
	27	21
	25	27
	12	14
	13	16
	14	7.4
	15	13
	22	12
	0	11
	19	4.7
	50	19
	8.1	10
	1.7	15
	15	12
	2.7	5.7
	25	10
	15	10
	26	5
	4.3	23
	38
	43	29
	34	17
	6.5	12
	0	26
	56	8.5
	49	13
	31	23
	4.6	17
CVID	35	43
	59	66
	61	50
	44	69
	3.2	25
	61	48
	20	6.6
	64	28
	27	8.5
	1.8	14
	18	63
	9.4	60
	57	25
	54	24
	7.1	49
	8.7	57
	49	30
	35	28
	5.6	23
	88	54
	88	0
	58	61
	91	42
Fig. 1 Panel E
	Vδ1	Vδ2
Healthy	22	61
	27	76
	93	92
	18	56
	14	46
	82.9	88.6
	59.6	45.7
	22.9	74.4
	55	26.1
	8.85	32.5
	50.6	53.5
	4.09	54
	4.01	21.4
	55	47
	59	36
	53	25
	44	24
	35	68
	11	52
	3.7	38
	24	26
	44	30
	11	36
	0	19
	8	1.8
	90	84
	6.8	34
	0.4	38
	12	5.9
	1.3	13
	52	15
	22	3.1
	18	14
	13	14
	20	11
	31	17
	30	16
	36	28
	0	0.5
	2.8	0.2
	62	3.8
	48	20
	12	42
CVID	60	94
	87	95
	90	87
	94	88
	14	93
	99	99
	50	44
	1.5	54
	21	81
	51	88
	56	25
	74	49
	13	32
	4.3	38
	38	35
	45	46
	4.2	34
	88	100
	92	100
	83	77
	69	50
Fig. 1 Panel F
	Vδ1	Vδ2
Healthy	12	23
	37	19
	22	57
	0.7	0.4
	70.5	86.2
	50	44.6
	20.7	65.6
	53.4	26.5
	14.2	29.7
	41.4	44.3
	14.9	80.2
	5.48	28.6
	62	44
	46	29
	21	13
	40	43
	26	46
	11	51
	7.9	33
	13	19
	37	19
	24	30
	50	9.4
	9.9	8.6
	40	30
	11	23
	7.5	40
	24	22
	7.6	25
	81	47
	14	17
	35	41
	8.4	18
	63	34
	52	39
	11	11
	32	42
	0	15
	45	25
	54	49
CVID	64	45
	5.1	58
	89	85
	39	57
	2.5	0.9
	6	14
	5.2	17
	45	15
	50	20
	45	58
	17	54
	62	50
	72	76
	19	61
	91	100
	95	100
	87	96
	90	80
Fig. 1 Panel G
	Vδ1										Vδ2
	No stimulation		HMBPP		IL-2/12/18		PHA		EC50		No stimulation		HMBPP		IL-2/12/18		PHA		EC50
	Healthy	CVID	Healthy	CVID	Healthy	CVID	Healthy	CVID	Healthy	CVID	Healthy	CVID	Healthy	CVID	Healthy	CVID	Healthy	CVID	Healthy	CVID
IL-2+	1.1	20	1.7	1.6	0	0	0	0	0.8	7.1	7.4	0.2	0.4	0.7	2.6	4.1	2.7	0	0.5	0.3
	16	0.8	7	1.6	9.5	0	4.3	0	11	0.4	2.1	0	0	0.8	0.4	0	0.8	2.6	0.1	0
	1.7	30	0.3	11	0	0	0.4	0	0.8	0	4.3	0	1.2	0	1.9	0	0.8	0	1.3	0
	12	0	0	0	0	0	0	0	5.9	1.6	3.7	7.7	0.2	0	1.2	0	0.3	0	0	0
	3.3	2.2	9	1.2	2.7	0	8.9	0	0.4	0	0	0.9	20	0.2	2.9	0.8	14	0.8	0	0.3
	6	0.08	14	0.2	9.7	0.4	0	0.2	1.3	2.5	0.9	2.5	0.3	2.1	0.3	3.3	0.5	6.9	0.1	1.1
	0.5		1.9		0.7		0		0.7		1.4		0		0		2.1		0.6
	0		0		0		0		0		3.7		0		0		0		0
IL-17+	0.1	1.8	0.3	0.5	0.2	0.8	0.3	0	0	0.5	0.4	0	0	0	0	0	0	0.9	0.3	0
	2	2	1.8	1.6	4.8	1.5	0	0	2.1	1.2	1.5	0.6	0	0	0.4	0	0.1	0	0.2	0
	0.9	7.4	0.3	0	0.7	5	0	0	1.7	2.7	0.9	0	0	0	0	0	0	0	0	0
	0	3.2	0	9.3	0	2.3	14	3.7	0	9.5	0.2	0	0	0	1.2	0	0	0	0.2	0
	0.6	2.2	0.3	0	0.6	0	1.4	0	2.5	0	0	0.2	0	0	0	0.1	0	0.3	0	0.1
	1.2	3.6	6	3.6	9.3	2.8	6.9	4	1.3	4.7	0.6	0.3	0	1	1	0.5	0.3	1.4	0	0
	1.6		1		2.2		5.5		1.4		0.5		0.3		0		1		0
	0.9		0.8		0.3		0.7		0.8		0		1.1		0		0		0
TNF+	1.5	0	1	0	0.6	0	2.3	0	0.8	0	0.4	0.2	1.8	0.7	0	0	7.6	0	5.6	0.7
	0	2	0	2.1	0	2.2	4.3	2.4	2.1	0.4	0.04	0.6	11	2.3	3	2.2	3.3	0	21	0.7
	2.6	0	0.6	0	0	0	2.2	20	3.7	0	0.4	0	0.4	6.7	0	0	2.4	0	3.6	3.8
	0	3.2	4	2.3	3.4	0	0	3.7	0	1.6	0	0	2.4	7.1	0.9	0	3.7	0	9.8	17
	0.6	0	0.5	0	0	0	2.8	12	3.5	8.2	0	0	18	5.2	0	0	3.4	1.3	0	7.5
	1.2	0.5	1	0.8	0	1.4	3.4	0.2	0	0.6	0	0.3	0.7	0	0	0	0.5	0	1.9	2.2
	0.5		1		0		5.5		2.1		0		5		0		2.1		3.9
	0		1.3		0.3		1.5		0.5		0		0		0		3.4		1.2
IFN-γ+	0.1	0.9	0	1.1	16	25	0.3	13	0.1	0.5	0	1	1.3	23	25	39	11	43	0.8	13
	0	0.8	0	1.2	4.8	15	0	14	0	1.6	0.1	0	0.3	6.2	28	13	16	38	0.4	8.6
	0	0	0	0	33	35	0.9	0	0	2.7	0.4	0	0.4	0	35	0	17	12	0	7.7
	0	0	0	2.3	10	14	0	1.2	0	0	0	0	0.2	0	45	29	20	60	0.5	0
	0	5.6	0	6	5.9	6.4	1.4	0	0.2	0	0	0.2	1.8	9.6	5.7	25	0	22	0	7.3
	0	0.4	5.5	0.2	5.1	24	14	0.6	6.3	0.6	1	0.6	9.3	2.1	27	19	23	2.8	6.1	5.4
	0		2.4		8.8		5.5		1.1		0		8.4		38		20		3.9
	0.2		1.1		16		0.7		0.6		0		0		38		3.4		0
IL-2+ IL-17+	0	4.6	0	0	0	1.5	0	0	0	0.5	0	0	0	0	0	0	0	0	0.3	0
	0	0	0	0	4.8	0	0	0	0	0	0	0	0	0.8	0	0	0.07	0	0	0
	0	0	0.6	2.8	0	0	0	0	0	0	0	0	0.4	0	0	0	0	0	0	0
	0	0	4	0	0	0	0	0	0	1.6	0.2	0	0	0	0	0	0	0	0	0
	0.3	0	0.5	0	0	0	1.1	0	0	0	0	0	0	0	0	0	0	0	0	0
	0	0.08	2	0	5.1	0.1	3.4	0.08	1.3	0.3	0	0	0	0	0	0	0	0	0	0
	0.5		0		0		0		0		0		0		0		0		0
	0		0		0		0		0.2		0		0		0		0		0
IL-2+ TNF+	0	0	0	0	0	0	0	0	0	0	0.2	0	0.4	0	0	0	3.8	0.9	0	0
	0	0	0	0	0	0	0	0	0	0	0.04	0	0.4	0.8	0	0	0.7	0	0.2	0
	0	0	0	2.8	0	0	0	0	0.4	0	0	0	0.8	0	0	0	2.4	0	0.4	0
	0	0	4	0	0	0	0	0	0	0	0	0	0.4	0	0	0	1	0	0	0
	0	0	0	0	0	0	0	0	0	0	0	0	0	0	0	0	0	1	0	0.2
	0	0	0	0	0	0	3.4	0	0	0.4	0	0	0	0	0	0	0.5	0	0.1	0
	0		0		0		0		0		0		0.3		0		0		0.3
	0		0		0		0		0		0		1.1		0		0		0
IL-2+ IFN-γ+	0	0.3	0	0.5	0	0.8	0	0	0.1	0.5	0	0	0	0	0	0	0.5	0.9	0	0
	0	0	0	0	0	0.7	0	2.4	0	0	0	0	0	0.8	0.9	0	0.2	0	0	0.7
	0	0	0	0	0	0	0	0	0	0	0	0	0	0	0	0	0	0	0.9	0
	0	0	0	0	0	0	0	0	0	0	0	0	0	0	0	0	1	0	0	0
	0	0	0	0	0	0	0	0	0	0	0	0	0	0.08	0	0.8	0	0.3	0	0.1
	1.2	0.08	0.5	0.1	2.3	0.06	0	0	0	0.05	0.05	0	0.05	0	0	0.5	0.3	0	0	0
	0		0		0		0		0		0		0		2.1		0		0
	0		0		0		0		0		0		0		0		0		0
IL-17+ TNF+	0	0	0	0	0	0	0.1	0	0	0	0	0	0	0	0	0	0.5	0	0	0
	0	0	0	0	0	0	0	0	0	0	0.04	0	0.3	0	0.2	0	0	0	0.5	0
	0.4	0	0	0	0	0	0	0	0	0	0	0	0	0	1.9	0	0.8	0	0	0
	0	0	0	0	0	0	0	1.2	0	0	0	0	0	0	0	0	0	0	0	0
	0.3	0	0	0	0	0	0	0	0	0	0	0	0	0	0	0	0	0	0	0
	0	0.1	0	0.07	0	0.1	0	0	0	0.2	0	0	0	0	0	0	0	0	0	0
	0		0		0		3.6		0		0		0		0		0		0
	0		0		0		0		0		0		0		0		0		0
IL-17+ IFN-γ+	0	0	0	0	3.2	18	0	0	0	0.5	0	0	0	0	39	14	0	0	0	0.3
	0	0	0	0	0	1.5	0	0	0	0.4	0	0	0	0	5.3	8.7	0.1	0	0.05	0
	0	0	0	2.8	4.9	25	0	0	0	0	0	0	0	0	23	0	0.8	0	0	0
	0	3.2	0	0	0	2.3	0	1.2	0	0	0	0	0	0	8.7	14	0.3	0	0	0
	0	1.1	0.2	0	0.6	1.3	0	0	0	0	0	0.08	0	0	11	6.7	0	0.3	0	0
	4.8	0	0	0	8.8	2.5	6.9	0	1.3	0.1	0.1	0	0.05	0	8.1	1.4	0.5	1.4	0	0
	0		0.5		0.7		1.8		0		0		0.6		21		0		0
	0		0.2		3.9		0		0.2		0		0		9.5		0		0
TNF+ IFN-γ+	0.3	0	0	0.5	5.9	6.9	0.2	8.7	0	0	0	0	69	59	5.3	2	26	9.4	63	57
	0	0.4	0	0.4	0	13	0	14	0	0	0.09	0	74	70	26	2.2	45	23	56	65
	0	0	0	0	14	0	0	20	0	0	0	0	79	93	19	100	32	38	65	81
	0	0	0	0	0	0	0	2.5	0	0	0.2	0	84	64	9.9	14	32	20	76	33
	0	0	0	0	0.8	2.6	1.7	2.5	0.2	0	7.1	0.08	7.1	74	0	1.2	14	21	9.5	52
	0	0.2	2	0.4	1.9	5.4	3.4	0	2.5	0.1	0	0	78	13	3.6	0.5	27	2.8	78	11
	0		0		2.2		0		0		0		74		8.3		26		68
	0.2		0.4		5.7		1.1		0.3		0		84		0		28		67
IL-2+ IL-17+ TNF+	0.1	0	0	0	0	0	0	0	0	0	0	0	0	0	0	0	0	0	0.3	0
	0	0	0	0	0	0	0	0	0	0	0	0	0	0	0	0	0.07	0	0.1	0
	0	0	0	0	0	0	0	0	0	0	0	0	0	0	0	0	0	0	0	0
	0	0	0	0	0	0	0	0	0	0	0	0	0	0	0	0	0	0	0	0
	0	0	0	0	0	0	0	0	0	0	0	0	1.8	0	0	0	0	0	0	0
	0	0	0	0	0	0	0	0	0	0.05	0.05	0	0	0	0	0	0	0	0	0
	0		0		0		1.8		0		0		0		0		0		0
	0		0		0		0		0		0		0		0		0		0
IL-2+ IL-17+ IFN-γ+	0	0.6	0	0	0	0	0	0	0	0	0	0	0	0	0	0	0	0	0	0
	0	0	0	0	0	0.7	0	0	0	0.7	0	0	0	0	0	0	0	0	0	0
	0	0	0	0	0	0	0	0	0	0	0	0	0	0	0	0	0	0	0	0
	0	0	0	0	0	0	0	0	0	0	0	0	0	0	0	0	0	0	0	0
	0	0	0	0	0	0.7	0	0	0	0	0	0	0	0	2.9	0.1	0	0	0	0
	1.2	0	0	0	2.3	0.06	0	0	0	0	0	0	0	0	0	0	0	0	0	0
	0		0		0		0		0		0		0		0		0		0
	0		0		0		0		0		1.2		0		4.8		0		0
IL-17+ IFN-γ+ TNF+	0	0	0	0	4.6	5.3	0.3	0	0	0.5	0	0	13	0.7	12	2	4.9	0	11	3.3
	0	0	0	0	4.8	0.7	0	0	0	0	0	0	4.2	3.9	11	6.5	3.2	0	3	4.3
	0	0	0	0	4.9	15	0	0	0	0	0	0	3.2	0	13	0	1.6	0	5.8	0
	0	0	0	0	0	0	0	0	0	0	0	0	5.6	0	5.4	14	1.4	0	4.7	0
	0	0	0	0	0.5	0	0.3	0	0.2	0	0	0	0	1.1	0	1.3	0	0.5	0	0.8
	0	0.04	0	0	4.2	0.7	0	0	0	0.05	0	0	6	1	2.9	0	3	0	6.5	0.5
	0		0		0.7		0		0.7		0		1.9		8.3		1		4.2
	0		0		2.4		0.4		0		0		1.1		4.8		3.4		4.9
IL-2+ IFN-γ+ TNF+	0	0	0	0	0	0	0.1	0	0	0	0	0	5.8	1.7	0	2	1.6	0.9	11	1.7
	0	0	0	0	0	0	0	0	0	0	0	0	5.3	5.4	0.9	0	1.3	0	3.5	2.9
	0	0	0	0	0	0	0	0	0	0	0	0	8.9	0	0	0	4.1	0	11	0
	0	0	0	0	0	0	0	0	0	0	0	0	3.9	0	0.3	0	1.4	0	3.6	0
	0	0	0	0	0	0	0	0	0	0	0	0	0	2.2	0	0	3.4	1	0	0.7
	0	0	0	0	0	0	0	0.08	0	0.05	0	0	2.5	1	0	0	1.9	0	2.4	0
	0		0		0		0		0		0		3.1		2.1		3.1		1.8
	0		0		0		0		0		0		6.6		4.8		0		7.4
IL-2+ IL-17+ TNF+ IFN-γ+	0	0	0	0	0	0	0	4.3	0	0	0	0	5.3	0.3	2.6	0	0.5	0	5.3	0.3
	0	0	0	0	0	0	0	0	0	0	0	0	2.2	0	1.7	0	0.8	0	1.3	0
	0	0	0	0	0	5	0	0	0	0	0	0	2	0	0	0	3.3	0	4.4	0
	0	0	0	0	0	0	0	0	0	0	0	0	1.7	0	1.2	0	0.3	0	0.7	0
	0	0	0	0	0	0	0	0	0	0	0	0	0	0	0	0	0	0	0	0
	1.2	0	0	0	0	0	0	0	0	0	0	0	1	0	0.3	0.5	1.1	0	0.6	0
	0		0		0		0		0.4		0		0		0		0		0
	0		0		0.3		0		0		0		0		0		6.9		0

## Sheet: Figure 2
	Fig. 2 Panel A
	Age	Healthy	CVID
	63		229
	58		146
	33		31
	49		7
	32		46
	55		132
	62		112
	36		32
	32		172
	19		160
	43		44
	19		20
	60		41
	22		39
	26		28
	55		654
	41		125
	67	90
	36	75
	45	17
	69	79
	33	128
	67	28
	43	17
	65	131
	47	43
	37	23
	36	70
	37	43
	31	38
	49	34
	18	66
	64	2
	56	15
	59	8
	35	48
	56	15
	32	54
	66	33
	62	7
	29	35
	Fig. 2 Panel B
	Age	Healthy	CVID
	63		11
	59		33
	33		2.7
	49		1.2
	26		3.6
	55		7.5
	62		18
	36		3.1
	60		3.7
	75		1.1
	32		28
	19		5.7
	37		1.6
	42		8.7
	72		0.8
	43		2.6
	19		5.3
	61		6.2
	70		2.7
	22		6.1
	26		3.2
	55		25
	41		17
	61	10.9
	26	6.4
	66	3.4
	33	3.42
	66	2.4
	72	1.7
	58	2.6
	25	1.6
	66	6.4
	43	5.6
	46	4.4
	52	3
	67	18
	37	3.27
	62	1.9
	36	1.6
	36	9.7
	45	1.6
	37	4.7
	24	9.1
	69	4.4
	31	5.3
	27	13.7
	49	3.1
	33	2.6
	18	5
	65	4.9
	64	7.7
	67	5.5
	43	1.1
	25	8.3
	20	9.6
	53	1.4
	36	1.9
	56	1.2
	28	6.6
	59	1.3
	19	3.69
	65	12
	38	9.4
	35	8.5
	47	2.5
	55	2.4
	53	4.2
	18	6.9
	55	1.1
	77	0.9
	34	7.1
	57	20
	50	21
	Fig. 2 Panel C
	Age	Healthy	CVID
	63		46
	59		93
	33		25
	49		56
	26		0.7
	55		11
	62		90
	36		92
	60		9.8
	75		54
	32		1.7
	19		4.2
	37		33
	42		26
	72		59
	43		43
	19		68
	60		97
	70		69
	22		16
	26		18
	55		52
	41		25
	61	12.5
	26	3.9
	66	3
	33	7.71
	66	45
	72	65
	25	37
	66	65
	43	34
	46	2.6
	67	2.8
	37	15
	62	27
	36	1.1
	36	3.4
	45	7.3
	37	17.1
	24	14
	69	64
	31	3.4
	27	1.64
	49	5.9
	33	28
	18	13
	65	10
	64	3.6
	67	29
	43	6.9
	25	15
	20	6.9
	53	29
	36	23
	56	5.2
	28	6.4
	59	7
	19	10.7
	65	4.1
	38	1
	35	4.4
	47	56
	55	28
	53	9.4
	18	6.6
	55	30
	77	3.1
	57	1.4
	Fig. 2 Panel D
	Age	Healthy	CVID
	63		5.1
	59		0.04
	33		39
	49		36
	26		99
	55		85
	62		0.06
	36		5.2
	60		88
	75		40
	32		98
	19		94
	37		33
	42		58
	72		7.8
	43		5.1
	19		25
	60		2.3
	70		21
	22		79
	26		78
	55		2.2
	41		68
	61	84.1
	26	94
	66	85
	33	87.3
	66	52
	72	18
	25	50
	66	27
	43	34
	46	97
	67	96
	37	81.6
	62	71
	36	92
	36	93
	45	88
	37	79.1
	24	79
	69	4.8
	31	94
	27	97.2
	49	93
	33	71
	18	81
	65	81
	64	19
	67	63
	43	91
	25	81
	20	89
	53	68
	36	71
	56	87
	28	92
	59	85
	19	83.4
	65	95
	38	98
	35	71
	47	20
	55	68
	53	88
	18	88
	55	61
	77	83
	57	89
	Fig. 2 Panel E
	Age	Healthy	CVID
	63		61
	59		57
	33		35
	49		59
	26		8.7
	55		27
	62		88
	36		61
	60		7.1
	75		20
	32		18
	19		3.2
	37		58
	42		9.4
	72		44
	43		35
	19		54
	60		88
	70		64
	22		1.8
	26		5.6
	55		91
	41		49
	61	39.5
	26	12
	66	12.5
	33	2.63
	66	23
	72	12
	58	23
	66	8.7
	67	34
	37	24.2
	62	49
	36	0
	36	4.3
	45	33
	37	20.2
	24	27
	69	66
	31	9.9
	27	9.14
	49	15
	33	56
	18	1.7
	65	25
	64	6.5
	67	34
	43	15
	25	4.6
	20	26
	53	43
	36	14
	56	22
	28	15
	59	19
	19	2.94
	65	50
	38	13
	35	8.1
	47	31
	55	25
	53	25
	18	2.7
	55	38
	77	0
	57	6.98
	Fig. 2 Panel F
	Age	Healthy	CVID
	63		48
	59		25
	33		43
	49		66
	26		57
	55		8.5
	62		54
	36		50
	60		49
	75		6.6
	32		63
	19		25
	37		61
	42		60
	72		69
	43		28
	19		24
	60		0
	70		28
	22		14
	26		23
	55		42
	41		30
	61	2.1
	26	13
	66	4.8
	33	11
	66	9
	72	14
	58	11
	66	15
	37	15
	62	13
	36	26
	36	23
	45	6.5
	37	20
	24	21
	69	36
	31	0.4
	27	5.1
	49	13
	33	8.5
	18	15
	65	10
	64	12
	67	17
	43	12
	25	17
	20	5
	53	29
	36	7.4
	56	12
	28	10
	59	4.7
	19	6.8
	65	19
	38	16
	35	10
	47	23
	55	27
	53	11
	18	5.7
	77	11
	57	11

## Sheet: Figure 4
Fig. 4 Panel A
Healthy CMV-	Healthy CMV+	CVID	CMV/CVID
23	90	31	229
70	75	7	146
43	17	46	112
38	79	132	32
34	128	172	41
66	28	160
15	17	44
8	131	20
48	43	39
15		28
54		654
		125
Fig. 4 Panel B
	Vδ1	Vδ2	Vδ1−Vδ2−
Healthy CMV-	0.1	4.3	0.02
	0.2	5	0.1
	0.6	0.8	0.2
	0.8	3.72	0.1
	0.22	13.1	0.1
	0.49	2.67	0.09
	0.27	2.99	0.1
	0.39	3.08	0.2
	0.1	9.2
	0.4	1.3	0.1
	0.08	2.9	0.03
	0.06	1	0.1
	0.09	1.1	0.1
	0.4	6	2.1
	0.7	4	0.3
	0.6	8.6	0.3
	0.5	8.9	0.1
	0.4	1	0.04
	0.3	1.5	0.1
Healthy CMV+	1.9	1.9	1.8
	1.1	0.3	0.3
	0.1	1.4	0.08
	2.9	0.2	1.4
	1.1	1.3	0.03
	0.5	18	0.08
	1.2	7.2	0.6
	0.4	11	0.06
	1.9	1	0.02
	0.4	6	0.6
	1.6	3.5	0.04
	0.02	1.5	0.4
	0.7	1.9	5.9
	1.8	0.5	0.1
	1.3	6.7	0.3
CVID	0.7	1	0.9
	0.7	0.4	0.09
	0.4	0.06
	0.2	5.4	0.1
	0.6	0.5	0.07
	1.9	0.6	0.3
	0.8	6.4	0.3
	0.9	4.8	0.3
	0.5	28	0.1
	2.3	5.1	1.2
	3.6	1.3	0.3
	0.4	3.3	0.05
	0.02	3.6	0.01
	4.1	11	1.1
	1.1	0.1	1.3
	0.6	2.5	0.1
	0.5	0.5	0.5
	13	0.5	11
CMV/CVID	2.9	0.2	0.07
	31	0.01	2.3
	16	0.01	2
	6	0.0024	0.1
	1.4	0.6	5.5
Fig. 4 Panel C
Healthy CMV−	Healthy CMV+	CVID	CMV/CVID
0.0268041	1	0.641026	17.6923
0.0361702	3.61111	1.55556	9.01961
0.74	13.3333	7.5641	2325
0.0829545	0.865385	0.0446809	1500
0.0352941	0.0291667	1.35	42.1739
0.216182	0.177215	3.28571
0.0168724	0.0431579	0.129412
0.183824	0.0758242	0.202532
0.0883162	0.0695652	0.0173469
0.128297	0.460317	0.448276
0.0102041	0.0119565	2.72
0.323944	0.394366	0.111364
0.0634409	2.8	0.00707071
0.0597701	0.185185	0.367647
0.0823529		8.43137
0.0619718		0.230769
0.160494		1
0.0775281		23.6364
0.0365591
0.426471
0.189474
Fig. 4 Panel D
	CD4−CD8−	CD4+	CD8+	CD4+CD8+		Šídák's multiple comparisons test	Summary	Adjusted P Value
Healthy CMV-	70.7	4.95	24.3	0
	84.9	3.02	12.1	0		CD4−CD8−
	81.7	0.83	17.3	0.19		Healthy CMV- vs. Healthy CMV+	ns
	87.3	2.36	9.73	0.59		Healthy CMV- vs. CMV	***	0.0002
	51.9	1.88	43.1	3.13		Healthy CMV- vs. CVID/CMV	****	<0.0001
	83.6	2.34	14	0		Healthy CMV+ vs. CMV	*	0.0313
	86.9	1.87	11.1	0.13		Healthy CMV+ vs. CVID/CMV	****	<0.0001
	76.2	2.23	21.2	0.37		CMV vs. CVID/CMV	**	0.0032
	73.6	3.49	22.9	0
	75	3.75	20	1.25		CD8+
	96.7	1.85	1.49	0		Healthy CMV- vs. Healthy CMV+	ns
	92.5	1.87	4.67	0.93		Healthy CMV- vs. CMV	**	0.0019
	88.8	2.66	6.95	1.63		Healthy CMV- vs. CVID/CMV	****	<0.0001
Healthy CMV+	85	0.68	14.4	0		Healthy CMV+ vs. CMV	ns
	84.9	1.26	13	0.84		Healthy CMV+ vs. CVID/CMV	****	<0.0001
	57.3	0.35	42.2	0.13		CMV vs. CVID/CMV	***	0.0001
	45.6	2.19	44.4	7.8
	57.8	1.61	37.3	3.22
	44.5	0.52	53	1.96
	62.6	2.2	33	2.2
	85.7	2.72	11.6	0
	94.2	1.83	3.4	0.52
	97.6	0.19	2.25	0
	92.7	0.22	7.07	0.37
	70.7	0.39	28.6	0.39
	69	1.64	29	0.4
	81.8	2.08	15.9	0.23
CVID	69.4	0.96	29.6	0
	75.7	1.74	22.5	0
	21	1.81	76.9	0.26
	83	1.94	15	0
	0.03	0.03	54.4	0.091
	71.6	3.42	24	1.01
	68.7	0.82	29.8	0.72
	59.3	2.94	35.7	1.99
	89.5	3.27	6.91	0.36
	70.2	1.29	28.3	0.26
	79.3	1.04	20.8	0
	37	0.37	61.7	0.92
	83.7	7.94	7.33	1.02
	78.3	8.7	8.7	4.35
	54.1	0.73	44.3	0.92
	62.3	2.86	33.4	1.51
	87.1	4.82	7.23	0.8
	29.1	3.8	62.7	4.43
	16.8	0.03	82.9	0.26
CVID/CMV	6.32	0.07	93.6	0
	30.9	0.09	68.7	0.31
	47.4	0.08	52.5	0
	46.5	0.04	53.1	0.44
	45.5	0.03	54.4	0.091
Fig. 4 Panel E
	Vδ1	Vδ2
No genetic cause CMV−	25	39
	56	36
	4.2	94
	54	40
	69	21
	11	85
	16	79
	1.7	98
	26	58
	68	25
	9.8	88
	0.7	99
	25	68
	43	5.1
	18	78
No genetic cause CMV+	93	0.04
Monogenic CMV−	59	7.8
	52	2.2
	33	33
Monogenic CMV+	92	5.2
	90	0.06
	97	2.3
	46	5.1

## Sheet: Figure 6
Fig. 6 Panel A
	Vδ1				Vδ2
Age	Healthy CMV-	Healthy CMV+	CVID	CMV/CVID	Healthy CMV-	Healthy CMV+	CVID	CMV/CVID
69	2.1				4.9
56	2.8				3.3
53	3.4				2.6
66	4.1				6.7
46	15.7				5.2
37	16				6.4
32	23.8				6.4
19	31.9				12.8
43		5.8				9.6
25		13.5				11.7
37			2.7				3
55			2.9				6.8
49			3.1				3.8
75			3.7				8.4
42			3.8				3.9
55			4.3				9.2
70			4.6				8.1
19			7.7				10.6
32			13.1				4.5
22			14.7				7.4
60				3.3				4.6
36				3.5				16.8
62				3.7				2.9
58				7.1				2.5
Fig. 6 Panel B
	Vδ1	Vδ2
Healthy CMV-	2	18.2
	2	52.3
	12.4	66
	12.4	51.4
	40	62.9
	49.5	91.9
	26	61.3
	40.4	83.7
Healthy CMV+	9.2	81.1
	21	80.4
CVID	2.9	46.8
	3	46.3
	23.9	81.5
	47.6	55.6
	19.8	87
	31.3	83.7
	42.1	76.2
	44.4	63.3
	1	30
	5.7	74.5
CMV/CVID	6.6	41.1
	34	56.8
	31	24.1
	18.5	65.5

## Sheet: S2
Panel A
Healthy			CVID
Vδ1	Vδ2	Vδ1-/Vδ2-	Vδ1	Vδ2	Vδ1-/Vδ2-
2	89	0	43	18	169
4	19	1	139	0	10
3	7	0	8	12	11
0	21	5	4	2	1
5	95	1	0	47	0
1	13	1	14	112	5
8	39	1	106	0	13
12	69	6	29	2	1
59	4	29	3	171	1
1	32	0	6	153	3
12	32	98	18	2	22
17	38	0	14	5	1
27	14	0	40	0	1
1	13	1	6	31	2
1	7	1	5	22	1
4	111	1	353	14	299
2	34	12	30	80	8
32	9	2
Panel B
Age	Healthy	CVID
63		229
58		146
33		31
49		7
32		46
55		132
62		112
36		32
32		172
19		160
43		44
19		20
60		41
22		39
26		28
55		654
41		125
67	90
36	75
45	17
69	79
33	128
67	28
43	17
65	131
47	43
37	23
36	70
37	43
31	38
49	34
18	66
64	2
56	15
59	8
35	48
56	15
32	54
66	33
62	7
29	35

## Sheet: S3
Panel A
	Vδ1					Vδ2
	NS	HMBPP	IL-2/12/18	PHA	EC50	NS	HMBPP	IL-2/12/18	PHA	EC50
Healthy	0.5	0	30	1.6	0.1	0	95	83	44	91
	0	0	14	0	0	0.2	85	72	66	64
	0	0.3	57	1.8	0.4	0	93	91	48	87
	0	0	10	0	0	0.2	95	70	55	85
	0.6	0.2	8.6	3.6	1	7.1	8.9	20	17	9.5
	4.8	4	16	24	10	0.4	94	37	50	92
	0	1	10	3.6	1.1	0	84	77	43	75
	0.2	0.8	28	1.8	1	1.2	91	52	38	78
CVID	0	1.1	53	26	1	0	78	55	42	70
	0.8	0.8	26	24	0.4	0	78	26	44	78
	0	2.8	60	20	0	0	93	100	50	88
	3.2	2.3	6.8	3.7	0	0	64	71	60	33
	0	1.2	10	2.5	0	0.08	80	32	37	54
	0.2	0.5	31	0.5	0.1	0	16	18	5.6	14
Panel B
	Vδ1					Vδ2
	NS	HMBPP	IL-2/12/18	PHA	EC50	NS	HMBPP	IL-2/12/18	PHA	EC50
Healthy	2	1	11	3	0.8	1.4	96	20	46	96
	0	0	4.8	4.3	2.1	1.4	98	46	56	86
	3.1	0.6	19	2.2	3.7	0.4	94	44	42	91
	0	4	3.4	0	0	0.6	98	20	45	95
	0.9	0.5	1.4	5	4.2	7.1	25	0	21	9.5
	2.4	3.5	6.9	10	5.1	0.1	89	7.8	35	90
	1.1	1	3.7	11	5.3	0	91	25	42	84
	0.6	1.9	10	3.3	2.2	0	92	9.5	41	83
CVID	0	0.5	14	13	1	0.2	66	6.1	12	64
	2.5	2.5	16	17	0.4	0.6	84	11	31	73
	3.7	2.8	15	40	0	0	100	100	38	85
	3.2	7	2.3	12	4.8	0	86	29	40	67
	0	0	2.6	18	8.2	1.2	92	6.4	34	71
	1.4	2.1	9	0.8	7.9	0.9	17	1.9	4.2	17
Panel C
	Vδ1					Vδ2
	NS	HMBPP	IL-2/12/18	PHA	EC50	NS	HMBPP	IL-2/12/18	PHA	EC50
Healthy	0	4.4	37	1.6	2.8	0	4.4	37	1.6	2.8
	0.1	1.1	6.8	1.4	0.8	0.1	1.1	6.8	1.4	0.8
	0.4	2.4	17	1.6	3.1	0.4	2.4	17	1.6	3.1
	0	1.7	4.5	0.3	1	0	1.7	4.5	0.3	1
	0	0	2.9	0	0	0	0	2.9	0	0
	3.6	3	15	6.9	0	0.1	2.7	5.5	1.9	2.9
	2.2	1	2.9	11	2.1	0	2.8	29	2.1	3.9
	0.9	0.6	6	1.1	0.6	1.2	2.2	19	10	2.5
CVID	0.9	0	18	4.3	0.5	0	0.3	8.2	0	2
	0	0	3	0	0.4	0	1.6	13	0	1.4
	0	5.6	35	0	0	0	0	0	0	0
	6.5	9.3	2.3	4.9	7.9	0	0	29	0	0
	3.3	1.2	1.3	0	0	0.3	1.1	7.5	1	0.7
	3.4	3.1	5.8	3.7	4.4	0.3	2.1	2.4	2.8	0.5
Panel D
	Vδ1					Vδ2
	NS	HMBPP	IL-2/12/18	PHA	EC50	NS	HMBPP	IL-2/12/18	PHA	EC50
Healthy	1.2	0.9	0	3.8	4.8	1.2	0.9	0	3.8	4.8
	0	0.7	0	1	0.6	0	0.7	0	1	0.6
	0.4	1.6	0	7.1	2.7	0.4	1.6	0	7.1	2.7
	0	1.1	0	0.3	0	0	1.1	0	0.3	0
	0	1.8	2.9	0	0	0	1.8	2.9	0	0
	7.1	15	14	6.9	1.3	0.1	1.4	0	1.1	0.9
	0	1.4	0	1.8	0.4	0	0.9	0	1	0
	0	0	0	0	0	1.2	2.2	0	0	1.2
CVID	24	1.1	0.8	4.3	7.6	0.2	0.3	0	1.9	0.3
	0	1.2	0.7	0	0.4	0	3.9	0	2.6	1.4
	30	17	0	0	0	0	0	0	0	0
	0	0	0	0	1.6	0	0	0	0	0
	0	1.2	0	0	0	0.1	0.2	0	0.8	0
	0.04	0.1	0.2	0.2	1.9	0	0	1	0	0

## Sheet: S4
Panel A
Healthy male	Healthy female	CVID male	CVID female	CVID/CMV male	CVID/CMV female
0.9	1.1	2.7	0.8	11	3.1
1.1	1.4	5.3	1.1	33	6.2
1.2	1.4	6.1	1.2		18
1.3	1.6	17	1.6
1.6	1.6	28	2.6
1.7	1.9		2.7
1.9	2.4		3.2
2.6	2.4		3.6
2.6	2.4		3.7
3.1	2.5		5.7
3.42	2.6		7.5
4.4	3		8.7
4.9	3.27		25
5.3	3.4
5.5	3.69
5.6	4.2
5.8	4.4
6.4	4.7
6.4	5
6.6	5.5
7.1	6.9
9.6	7.7
12	8.3
13.7	8.5
18	9.1
	9.7
	10.9
	20
	21
Panel B
Male Healthy	Female Healthy	CVID Male	Female CVID	CVID/CMV Female	CMV/CVID Male
0.017	0.2	2.8	0.2	1600	2.33
0.023	0.1	0.4	0.1	2500	3100
0.028	0.034	0.2	1.8	14.5
0.028	0.2	0.018	6.7
0.036	0.1	3.2	1.2
0.038	0.1		0.1
0.04	0.1		0.0056
0.049	0.2		11
0.1	0.017		0.5
0.1	0.4		0.7
0.1	0.8		0.037
0.1	14.5		1
0.1	0.013		26
0.1	0.1
0.4	0.1
0.4	0.1
0.5	0.2
0.8	0.2
1	0.2
2.3	0.4
3.7	0.4
	1.9
	3.6
Panel C
	Vδ1	Vδ2
Healthy Male	9.9	22
	8.7	4.5
	23	4.2
	12	16
	9.1	9.7
	2.6	10.7
	34	15
	15	12
	22	11
	0	5.7
	19	2.7
	50	25
	25	14
	15	31
	26	30
	38	31
	34	38
	49	36
Healthy Female	33	13
	66	24
	7	8.8
	12.5	3.8
	20.2	20.7
	39.5	3.9
	24.2	14.9
	2.9	12.2
	23	11
	25	10
	27	16
	25	30
	17	14
	14	11
	8.1	14
	1.7	19
	15	24
	2.7	7.5
	4.3	16
	48	25
	43	30
	6.5	33
	14	29
	0	27
	56	34
	31	1.1
	4.6	7.4
CVID Female	35	30
	59	57
	44	49
	3.2	12
	20	3.9
	27	17
	9.4	20
	7.1	6.3
	8.7	2.1
	35	5.9
	5.6	4.3
	58	13
	91	38
CVID Male	61	41
	64	20
	1.8	4.3
	18	18
	54	6.4
CVID/CMV Female	88	100
	88	0
	61	41
CVID/CMV Male	57	0
	49	1.8

## Sheet: S5
Panel A
Healthy	CVID infections only	CVID inflammatory complications	CVID autoimmune complications	CVID inflammatory + autoimmune complications
0.89	0.8	1.1	1.2	3.6
0.9	1.6	2.7	6.2	11
1.1	2.6	3.1	8.7	33
1.1	2.7	6.1	25
1.2	3.2	7.5
1.3	3.7	17
1.4	5.3
1.6	5.7
1.6	18
1.6	28
1.7
1.9
2.4
2.4
2.4
2.5
2.6
2.6
2.6
2.89
3
3.1
3.27
3.4
3.42
3.69
4.2
4.4
4.4
4.7
4.9
5
5.3
5.5
5.6
6.4
6.4
6.6
6.9
7.1
7.7
8.3
8.5
9.1
9.6
9.7
10.9
12
13.7
18
20
21
Panel B
	Vδ1	Vδ2	Vδ1−Vδ2−
Healthy	1.9	1.9	1.8
	0.1	4.3	0.02
	0.2	5	0.1
	0.6	0.8	0.2
	1.1	0.3	0.3
	0.1	1.4	0.1
	0.3	6.1	0.1
	2.9	0.2	1.4
	0.3	18	1.8
	0.1	2.9	0.4
	0.8	3.7	0.1
	1.4	9.2	0.3
	0.2	13.1	0.1
	0.5	2.7	0.1
	0.3	3	0.1
	0.4	3.1	0.2
	4.2	1.8	0.5
	1.1	1.3	0.03
	0.5	18	0.1
	0.4	3.7	0.1
	1.2	7.2	0.6
	0.7	1.6	0.1
	0.5	7.6	0.2
	0.1	9.2
	0.4	1.3	0.1
	0.1	2.9	0.03
	0.1	1.2	0.1
	0.1	1	0.1
	1.3	3.6
	0.03	0.8	0.1
	0.1	1.1	0.1
	0.4	11	0.1
	0.4	6	2.1
	0.7	4	0.3
	1.9	1	0.02
	0.4	6.1	0.4
	0.5	4	0.4
	0.4	6	0.6
	0.6	8.6	0.3
	0.5	8.9	0.1
	0.7	4.5
	0.3	0.7
	0.4	1	0.04
	1.6	3.5	0.04
	0.3	1.5	0.1
	0.2	1.5	0.1
	0.02	1.5	0.4
	0.7	1.9	5.9
	0.5	1.3	0.04
	1.8	0.5	0.1
	1.3	6.7	0.3
CVID infections only	0.2	5.4	0.1
	1.9	0.6	0.3
	0.5	28	0.1
	0.4	3.3	0.1
	1.1	0.1	1.3
	16	0.01	2
	0.5	0.5	0.5
CVID inflammatory complications	0.7	1	0.9
	2.9	0.2	0.1
	0.6	0.5	0.1
	0.8	6.4	0.3
	0.9	4.8	0.3
	4.1	11	1.1
CVID autoimmune complications	1	0.4	0.09
	2	5	1
	6	0.002	0.1
	13	1	11
CVID inflammatory+autoimmune complications	1	1	6
	31	0.01	2
	0.02	4	0.01

## Sheet: S6
Panel A
Age	Vδ1	Vδ2
18	12	83
18	13	81
19	10.7	83.4
19	13	77
20	6.9	89
25	15	81
25	37	50
27	1.64	97.2
31	3.4	94
33	7.71	87.3
35	4.4	71
36	3.4	93
37	15	81.6
37	17.1	79.1
37	23	65
46	2.6	97
46	9.9	86
47	56	20
49	5.9	93
53	29	68
56	5.2	87
59	7	85
64	3.6	19
Panel B
Age	Vδ1	Vδ2
24	14	79
28	6.4	92
33	28	71
36	1.1	92
43	6.9	91
43	34	34
45	7.3	88
65	4.1	95
66	45	52
67	2.8	96
67	29	63
69	64	4.8
72	65	18
Panel C
Age	Vδ1	Vδ2
26	0.7	99
32	1.7	98
19	4.2	94
60	9.8	88
55	11	85
22	16	79
26	18	78
33	25	39
41	25	68
42	26	58
37	33	33
43	43	5.1
55	52	2.2
75	54	40
49	56	36
72	59	7.8
19	68	25
70	69	21
63	46	5.1
62	90	0.06
36	92	5.2
59	93	0.04
60	97	2.3

## Sheet: S7
Panel A
Healthy CMV−	Healthy CMV+	CVID	CMV/CVID
1.2	1.1	0.8	3.1
1.3	1.6	1.1	6.2
1.4	1.6	1.2	11
1.6	1.7	1.6	18
2.6	2.4	2.6	33
3	2.5	2.7
3.1	2.6	2.7
3.27	4.4	3.2
3.42	5.5	3.6
3.69	5.6	3.7
4.4	6.6	5.3
4.7	8.3	5.7
5	9.1	6.1
5.3	12	7.5
7.7	18	8.7
8.5		17
9.6		25
9.7		28
13.7
Panel B
	Healthy CMV−	Healthy CMV+	CVID	CMV/CVID
T cells	716	492	1169	3068
	1064	1375	563	447
	962	1059	1302	661
	714	2040	1747	1007
	1088	1662	611	655
	1284	1080	2839
	610	1440	1678
	572	1008	377
		1757	646
			871
			2716
			730
CD4 T cells	479	251	911	583
	585	784	203	134
	462	635	781	317
	385	755	559	554
	631	1063	256	406
	526	400	1448
	372	878	755
	309	474	90
		1230	407
			627
			462
			307
CD8 T cells	150	13	199	2178
	198	199	321	148
	279	296	352	185
	171	1081	909	373
	305	366	134	193
	514	551	1107
	104	389	705
	160	343	241
		404	155
			148
			1412
			234
Panel C
	Healthy CMV−	Healthy CMV+	CVID	CMV/CVID
Vδ1	1.7	2.7	1.8	57
	2.6	4.6	3.2	61
	2.9	6.5	5.6	61
	4.3	8.1	7.1	88
	8.7	23	8.7	88
	9.1	25	9.4
	9.9	25	18
	14	26	20
	14	33	27
	14	34	35
	15	49	35
	15	56	44
	17	66	49
	20.2		54
	24.2		58
	34		59
	48		64
	50		91
Vδ2	0.4	5	6.6	0
	5.1	5.7	8.5	25
	6.8	6.5	14	48
	7.4	8.5	23	50
	11	10	24	54
	12	11	25
	13	11	28
	15	12	28
	15	13	30
	15	17	42
	17	27	43
	19	36	49
	20		57
	23		60
			61
			63
			66
			69
Panel D
	Healthy CMV−	Healthy CMV+	CVID	CMV/CVID
Vδ1	0.4	1.3	1.5	56
	4	2.8	4.2	88
	4.1	6.8	4.3	90
	7.4	12	13	92
	8.9	14	14	99
	9.1	18	21
	12	18	38
	13	35	45
	21	36	50
	22	53	51
	22.9	59	60
	24	62	69
	27	93	74
	30		83
	44		87
	50.6		94
	69
	90
Vδ2	38	13	54	25
	21.4	0.2	34	100
	54	34	38	87
	37	42	32	100
	32.5	46	93	99
	10	56	81
	5.9	14	35
	14	68	46
	53	28	44
	61	25	88
	74.4	36	94
	26	3.8	50
	76	92	49
	16		77
	30		95
	53.5		88
	6.4
	84
	No stimulation			HMBPP			IL-2/12/18			PHA			EC50						Panel E
	Healthy	CVID	CMV/CVID	Healthy	CVID	CMV/CVID	Healthy	CVID	CMV/CVID	Healthy	CVID	CMV/CVID	Healthy	CVID	CMV/CVID
IL-2+	1.1	20	30	1.7	1.6	11	0	0	0	0	0	0	0.8	7.1	0
	16	0.8	0.08	7	1.6	0.2	9.5	0	0.4	4.3	0	0.2	11	0.4	2.5
	1.7	0		0.3	0		0	0		0.4	0		0.8
	12	2.2		0	1.2		0	0		0	0		5.9	1.6
	3.3			9			2.7			8.9			0.4	0
	6			14			9.7			0			1.3
	0.5			1.9			0.7			0			0.7
	0			0			0			0			0
IL-17+	0.1	1.8	7.4	0.3	0.5	0	0.2	0.8	5	0.3	0	0	0	0.5	2.7
	2	2	3.6	1.8	1.6	3.6	4.8	1.5	2.8	0	0	4	2.1	1.2	4.7
	0.9	3.2		0.3	9.3		0.7	2.3		0	0		1.7	9.5
	0	2.2		0	0		0	0		14	3.7		0	0
	0.6			0.3			0.6			1.4			2.5
	1.2			6			9.3			6.9			1.3
	1.6			1			2.2			5.5			1.4
	0.9			0.8			0.3			0.7			0.8
TNF+	1.5	0	0	1	0	0	0.6	0	0	2.3	0	20	0.8	0	0
	0	2	0.5	0	2.1	0.8	0	2.2	1.4	4.3	2.4	0.2	2.1	0.4	0.6
	2.6	3.2		0.6	2.3		0	0		2.2	3.7		3.7	1.6
	0	0		4	0		3.4	0		0	12		0	8.2
	0.6			0.5			0			2.8			3.5
	1.2			1			0			3.4			0
	0.5			1			0			5.5			2.1
	0			1.3			0.3			1.5			0.5
IFN-γ+	0.1	0.9	0	0	1.1	0	16	25	35	0.3	13	0	0.1	0.5	2.7
	0	0.8	0.4	0	1.2	0.2	4.8	15	24	0	14	0.6	0	1.6	0.6
	0	0		0	2.3		33	14		0.9	1.2		0	0
	0	5.6		0	6		10	6.4		0	0		0	0
	0			0			5.9			1.4			0.2
	0			5.5			5.1			14			6.3
	0			2.4			8.8			5.5			1.1
	0.2			1.1			16			0.7			0.6
IL-2+ IL-17+	0	4.6	0	0	0	2.8	0	1.5	0	0	0	0	0	0.5	0
	0	0	0.08	0	0	0	4.8	0	0.1	0	0	0.08	0	0	0.3
	0	0		0.6	0		0	0		0	0		0	0
	0	0		4	0		0	0		0	0		0	1.6
	0.3			0.5			0			1.1			0
	0			2			5.1			3.4			1.3
	0.5			0			0			0			0
	0			0			0			0			0.2
IL-2+ TNF+	0	0	0	0	0	2.8	0	0	0	0	0	0	0	0	0
	0	0	0	0	0	0	0	0	0	0	0	0	0	0	0.4
	0	0		0	0		0	0		0	0		0.4	0
	0	0		4	0		0	0		0	0		0	0
	0			0			0			0			0
	0			0			0			3.4			0
	0			0			0			0			0
	0			0			0			0			0
IL-2+ IFN-γ+	0	0.3	0	0	0.5	0	0	0.8	0	0	0	0	0.1	0.5	0
	0	0	0.08	0	0	0.1	0	0.7	0.06	0	2.4	0	0	0	0.05
	0	0		0	0		0			0	0		0	0
	0	0		0	0		0	0		0	0		0	0
	0			0			0	0		0			0
	1.2			0.5			2.3			0			0
	0			0			0			0			0
	0			0			0			0			0
IL-17+ TNF+	0	0		0	0	0	0	0	0	0.1	0	0	0	0	0
	0	0		0	0	0.07	0	0	0.1	0	0	0	0	0	0.2
	0.4	0		0	0		0	0		0	0		0	0
	0	0		0	0		0	0		0	1.2		0	0
	0.3	0		0			0			0			0
	0	0.1		0			0			0			0
	0			0			0			3.6			0
	0			0			0			0			0
IL-17+ IFN-γ+	0	0	0	0	0	2.8	3.2	18	25	0	0	0	0	0.5	0
	0	0	0	0	0	0	0	1.5	2.5	0	0	0	0	0.4	0.1
	0	3.2		0	0		4.9	2.3		0	0		0	0
	0	1.1		0	0		0	1.3		0	1.2		0	0
	0			0.2			0.6			0			0
	4.8			0			8.8			6.9			1.3
	0			0.5			0.7			1.8			0
	0			0.2			3.9			0			0.2
TNF+ IFN-γ+	0.3	0	0	0	0.5	0	5.9	6.9	0	0.2	8.7	20	0	0	0
	0	0.4	0.2	0	0.4	0.4	0	13	5.4	0	14	0	0	0	0.1
	0	0		0	0		14	0		0	2.5		0	0
	0	0		0	0		0	2.6		0	2.5		0	0
	0			0			0.8			1.7			0.2
	0			2			1.9			3.4			2.5
	0			0			2.2			0			0
	0.2			0.4			5.7			1.1			0.3
IL-2+ IL-17+ TNF+	0.1	0	0	0	0	0	0	0	0	0	0	0	0	0	0
	0	0	0	0	0	0	0	0	0	0	0	0	0	0	0.05
	0	0		0	0		0	0		0	0		0	0
	0	0		0	0		0	0		0	0		0	0
	0			0			0			0			0
	0			0			0			0			0
	0			0			0			1.8			0
	0			0			0			0			0
IL-2+ IL-17+ IFN-γ+	0	0.6	0	0	0	0	0	0	0	0	0	0	0	0	0
	0	0	0	0	0	0	0	0.7	0.06	0	0	0	0	0.7	0
	0	0		0	0		0	0		0	0		0	0
	0	0		0	0		0	0.7		0	0		0	0
	0			0			0			0			0
	1.2			0			2.3			0			0
	0			0			0			0			0
	0			0			0			0			0
IL-17+ IFN-γ+ TNF+	0	0	0	0	0	0	4.6	5.3	15	0.3	0	0	0	0.5	0
	0	0	0.04	0	0	0	4.8	0.7	0.7	0	0	0	0	0	0.05
	0	0		0	0		4.9	0		0	0		0	0
	0	0		0	0		0	0		0	0		0	0
	0			0			0.5			0.3			0.2
	0			0			4.2			0			0
	0			0			0.7			0			0.7
	0			0			2.4			0.4			0
IL-2+ IFN-γ+ TNF+	0	0	0	0	0	0	0	0	0	0.1	0	0	0	0	0
	0	0	0	0	0	0	0	0	0	0	0	0.08	0	0	0.05
	0	0		0	0		0	0		0	0		0	0
	0	0		0	0		0	0		0	0		0	0
	0			0			0			0			0
	0			0			0			0			0
	0			0			0			0			0
	0			0			0			0			0
IL-2+ IL-17+ TNF+ IFN-γ+	0	0	0	0	0	0	0	0	5	0	4.3	0	0	0	0
	0	0	0	0	0	0	0	0	0	0	0	0	0	0	0
	0	0		0	0		0	0		0	0		0	0
	0	0		0	0		0	0		0	0		0	0
	0			0			0			0			0
	1.2			0			0			0			0
	0			0			0			0			0.4
	0			0			0.3			0			0
Panel F
	CD4−CD8−	CD4+	CD8+	CD4+CD8+
Healthy CMV−	75.6	0.3	24.1	0.5
	88.4	0.3	11.2	0.032
	91.4	0.4	8.2	0
	94.8	0.4	4.8	0
	95.3	1.3	3.4	0.1
	95.3	2.7	2	0
	95.3	3.1	1.4	0.1
	95.4	1	3.6	0
	95.4	0.6	3.8	0.2
	96.2	1.8	2	0.028
	97.9	0.7	0.7	0.6
	98.7	0.9	0.4	0
	99.7	0.1	0.2	0
Healthy CMV+	81.1	1.7	16.4	0.2
	90.2	0.8	9	0.1
	90.3	1.2	8.5	0
	92.4	0.6	6.9	0.1
	94	1.8	3.6	0.6
	94.8	0.4	4.6	0.3
	95	0.5	4.4	0.1
	95.7	4.1	0.2	0
	97.5	0.7	1.8	0.7
	98.8	0.5	0.6	0.044
	99	0.6	0.4	0
	99.1	0.8	0.1	0
	99.2	0.3	0.4	0.043
	99.7	0.2	0.2	0.003
CVID	62.7	0	37.3	0
	66	0.31	33.6	0.12
	70.8	0.06	29.2	0.02
	73.4	0	26.6	0
	74	0.49	25.6	0
	74.3	1.04	24.3	0.36
	74.9	0.47	24.5	0.12
	75.1	4.36	19.9	0.62
	77.5	0.62	21.2	0.62
	81.7	1.04	17.1	0.07
	82.1	0.76	17.1	0
	88.2	3	8.79	0
	89	0.74	7.35	2.94
	91	0.77	8.17	0.09
	91.3	0.91	7.75	0.07
	93.5	0.07	0.07	6.33
	95	3.36	0	1.64
	98.1	0.21	1.67	0
	98.3	0.55	1.13	0.01
CMV/CVID	55	5	40	0
	75.8	1.24	23	0
	100	0	0	0
	100	0	0	0

[truncated: 2 more sheets: S10, S11]
